# Supplementary material for: A Distinct Arabidopsis Latent Virus 1 Isolate Was Found in Wild Brassica hirta Plants and Bees, Suggesting the Potential Involvement of Pollinators in Virus Spread
Source: Plants (Basel). 2024 Feb 28;13(5):671. doi: 10.3390/plants13050671 (PMC10935448; doi:10.3390/plants13050671)
Supplement: Supplementary file 1 [file plants-13-00671-s001.zip]

Archive with 1 entries (1 files):
- plants-2844729-supplementary.pdf
